# Supplementary material for: Highly Pathogenic Avian Influenza (HPAI) H5N1 virus in Finland in 2021–2023 – Genetic diversity of the viruses and infection kinetics in human dendritic cells
Source: Emerg Microbes Infect. 2025 Jan 2;14(1):2447618. doi: 10.1080/22221751.2024.2447618 (PMC11727053; doi:10.1080/22221751.2024.2447618)
Supplement: Altan Supplementary Table.xlsx [file TEMI_A_2447618_SM5575.xlsx]

## Sheet: 1 PB2
PB2
	M64I	G74S	S79G	T105A	L154F	V255I	K340R	K443R	K389R	E627K	V598T	L89V	G309D	V292M	M444V	I451V	G685R	K699R	V598T/I	D60H
Human/04 (AY651718)	I	G	S	A	L	V	K	K	R	K	T	V	D	I	V	I	G	K	T	H
White Mink/23	M	G	S	T	L	I	R	K	R	K	T	V	D	I	V	V	R	R	T	D
Blue Fox/23	M	S	S	T	L	I	R	R	R	E	T	V	D	M	V	V	R	R	T	D
Fox/21	M	G	G	T	F	V	R	K	R	K	T	V	D	I	V	I	G	K	T	D
Pheasant/21	M	G	G	T	F	V	R	K	R	E	T	V	D	I	V	I	G	K	T	D
	1			1			2		3	4	5			6	3			7	8
				1	Host specificity shift
				2	Viral oligomerization interfaces
				3	Increased polymerase activity and replication in mammalian cell line
				4	Polimerase activity in lower Tm
				5	Increase polymerase activity in mammalian cell line and increase the virulence in mice
				6	Position 292 on PB2 is a host-specific characteristic site involved in adaptation to human to human transmission.
				7	Binding host protein(s), viral oligomerization interfaces
				8	Increased polymerase activity and replication in mammalian cells, increased virulence in mice
Mutations that increase adaptation to mammals
Combined with GISAID closest referance genome mutations and Suttie 2019 doi.org/10.1007/s11262-019-01700-z
For PB2 GISAID choose as a closest ref seg A/Mallard/Astrakhan/263/1982(H14N5)
We don't have T271A and D701N mutations in our sample in PB2 genome

## Sheet: 2 PB1
PB1
Domain: Data	D3V	A14V	N16D	T57K	E104G	M111I	V113I	V149I	F150Y	E172D	E178D	I181M	R215K	M362L	M372I	S375N	S384V	R386K	R430K	V527I	P598L	D622G	V640I	A648S	N694G	E738G
A/duck/Alberta/60/1976|EPI ISL 132862|A / H12N5	V	A	N	T	E	M	V	V	F	E	E	I	R	M	M	S	S	R	R	V	L	G	V	A	N	E
Human/04 (AY651664)	D	V	N	T	E	M	I	I	F	E	D	I	K	M	M	N	V	K	R	V	L	G	V	A	N	E
White Mink/23	D	A	D	K	E	I	V	V	Y	D	E	M	R	M	M	N	S	R	K	I	L	G	V	S	G	E
Blue Fox/23	D	A	D	T	E	M	V	V	Y	D	E	M	R	L	M	N	S	R	K	I	L	G	I	S	G	E
Fox/21	D	A	N	T	G	M	V	V	F	D	E	I	R	M	I	N	S	R	R	V	L	G	V	A	S	K
Pheasant/21	D	A	N	T	G	M	V	V	F	D	E	I	R	M	I	N	S	R	R	V	L	G	V	A	S	G
	1	2														3					4	5			2
	1	Increased polymerase activity and viral replication in avian and mammalian cell lines
	2	Binding other viral protein(s)
	3	Virulence related
	4	Decreased polymerase activity and replication in mammalian cells
	5	Increased polymerase activity and virulence in mice
Mutations that increase adaptation to mammals

## Sheet: 3 PA
PA
	S37A	58	61	70	85	94	101	105	129	158	P190S	204	211	222	241	254	261	H266R	315	323	A343S	348	350	352	354	357	N383D	387	404	N409S	464	479	505	S515T	534	554	608	669	712
A/duck/Guangdong/E1/2012|EPI ISL 123953|A / H10N8	A	G	I	A	T	I	D	L	I	R	S	R	M	N	C	N	L	R	F	I	A	I	N	E	I	T	D	V	A	S	Y	D	I	T	P	I	T	V	T
Human/04 (AY651610)	A	S	I	A	T	I	E	F	T	K	S	K	M	N	C	N	L	R	F	V	A	I	N	E	I	T	D	V	A	S	Y	D	I	T	P	V	T	A	A
White Mink/23	A	G	I	V	T	V	D	F	I	K	S	R	I	N	C	N	L	R	L	V	S	L	S	D	I	T	D	V	V	S	Y	D	I	T	P	I	T	V	T
Blue Fox/23	A	G	I	V	T	I	D	F	I	K	S	R	I	N	C	N	L	R	F	V	S	L	S	D	I	T	D	V	A	S	H	E	V	T	P	I	T	V	T
Fox/21	A	G	M	A	A	I	E	F	I	K	S	R	M	S	Y	K	V	R	F	V	A	I	N	E	F	T	D	I	A	S	Y	D	I	T	P	I	S	V	T
Pheasant/21	A	G	M	A	A	I	E	F	I	K	S	R	M	S	Y	K	V	R	F	V	A	I	N	E	F	T	D	V	A	S	Y	D	I	T	S	I	S	V	T
	1	2	3	4	5	4		6	6	7	8				9			10			11					12	13		14	15				15
info
	1	Increased polymerase activity in mammalian cell line
	2	Viral oligomerization interfaces, binding small ligand(s)
	3	Binding small ligand viral oligomerization interfaces
	4	Viral oligomerization interfaces
	5	Viral oligomerization interfaces, binding small ligand(s)
	6	Binding small ligand, viral oligomerization interfaces
	7	Viral oligomerization interfaces, K158R Increased polymerase activity in mammalian cell line
	8	Decreased virulence in mice
	9	Increased replication in mammalian cell line virulence in mice
	10	Increased polymerase activity in mammalian cell line
	11	Increased polymerase activity in mammalian cell line, increase virulence in mice
	12	I357K Increased polymerase activity in mammalian cell line
	13	Increased polymerase activity in mammalian and avian cell lines
	14	Host specific shift (https://flusurver.bii.a-star.edu.sg/EFFECTS/PA_404_effect.html )
	15	Increased polymerase activity and replication in mammalian cell line
Mutations that increase adaptation to mammals

## Sheet: 4 HA
HA
Amino acid number wo signal peptide												D94N		S107R	T108I					S133A				S154N		T156A						V182N						K218Q	S223R
GISAID numbering	K3N	5	8	G16S	61	69	R88G	98	A99D	102	D104G	N110S	111	123	124	131	T139P	140	143	149	153	T156A	157	170	171	172	178	Q185R	190	194	197	198	199	A201E	205	208	228	234	239	243	N252D	256	E284G	M285V	289	I298V	326	A330V	338
A/Sichuan/26221/2014	K	V	L	G	N	K	R	R	A	A	D	N	L	R	I	L	T	N	T	A	Y	T	P	N	D	A	I	Q	I	V	S	N	N	A	N	K	K	Q	R	D	N	H	E	M	H	I	K	A	L
Human/04 (EF541402)	K	V	F	S	D	R	N	K	A	V	D	D	F	R	I	Q	S	S	A	S	Y	K	S	N	S	T	R	Q	V	I	P	N	D	A	K	Q	R	K	S	E	N	N	E	L	N	M	R	A	Q
White Mink/23	N	L	L	S	N	K	R	R	A	A	G	S	L	R	I	L	P	N	T	A	H	A	P	N	D	A	I	R	I	I	S	N	N	E	N	K	K	Q	R	D	D	H	G	V	H	I	K	V	L
Blue Fox/23	N	V	L	S	N	K	G	R	A	A	G	S	L	R	I	L	P	N	T	A	Y	A	P	N	D	A	I	R	I	I	S	N	N	E	N	K	K	Q	R	D	D	H	G	V	H	V	K	A	L
Fox/21	N	V	L	S	N	K	R	R	D	A	D	S	L	R	I	L	P	N	T	A	Y	A	P	N	D	A	I	R	I	I	S	N	N	E	N	K	K	Q	R	D	D	H	G	V	H	V	K	A	L
Pheasant/21	N	V	L	S	N	K	R	R	D	A	D	S	L	R	I	L	P	N	T	A	Y	A	P	N	D	A	I	R	I	I	S	N	N	E	N	K	K	Q	R	D	D	H	G	V	H	V	K	A	L
	1			1, 2, 3, 4,			1, 3, 4		1, 5		1, 3	1, 2, 3, 4		6			1, 7			8		9		8		8,10, 12		1, 3				8, 11		1,3,4				13			1, 3		1,3,4	1, 4		1, 3		1,2,3,4
	1	Viral oligomerization interfaces
	2	Is involved in a T-cell epitope presented by MHC molecules,
	3	Binding small ligand(s)
	4	Antibody recognition sites
	5	Drug resistance
	6	Increased virulence in chickens and mice, increased pH of fusion
	7	Host specificity shift
	8	Increased virus binding to α2-6
	9	Antigenic drift / escape mutant
	10	Increased transmission in guinea pigs
	11	Decreased binding to α2–3
	12	Airborn transmission, increased membrane fusion activity
	13	Increased virus binding to α2–3 and α2–6
	14	Polybasic cleavage motif sequence required for high pathogenicity avian influenza viruses
	15	Binding host proteins
	16	Increased pH of fusion, decreased HA stability, decreased virulence in mice
Mutations associated to increased zoonotic potential
[truncated: 16 more columns]

## Sheet: 5 NP
NP		NP Mutations
	D18E	N23T	V33I	G34S	Y52N	K77R	T85A	R87K	D101E	M105V	I109V	A129S	A184K	L193I	V201I	A269S	L353V	T373A	N375D	S377N	K384R	V406I	T433A	N450S	S451A	S482N	N483K
Human/04 (AY651498)	E	T	V	S	Y	R	A	K	D	V	I	A	K	L	I	S	V	A	D	N	R	I	T	S	A	N	N
White Mink/23	E	T	I	G	N	R	A	R	E	V	V	S	K	I	V	A	L	T	N	S	K	I	A	S	A	S	K
Blue Fox/23	E	T	I	G	N	R	A	R	E	V	V	S	K	I	V	A	L	T	N	S	K	I	A	S	A	S	K
Fox/21	E	T	V	G	H	K	A	K	D	V	I	A	K	L	I	S	V	T	D	S	R	I	T	S	A	S	N
Pheasant/21	E	T	V	G	H	K	A	K	D	V	I	A	K	L	I	S	V	T	D	S	R	I	T	S	A	S	N
		1	2		1, 3				1	4	5		6		1	1	7	1	1, 8	3, 8	1,7, 8	1		1	1	1	1
A/Gull/Maryland/704/1977(H13N6)
	1	Viral oligomerization interfaces
	2	A host-specific genomic signature identified using an entropy-based computational method. V is the consensus amino acid in avian and I is in human.
	3	Binding small ligand(s)
	4	Increased virulence in chickens
	5	Host-specific genomic signature identified using an entropy-based computational method. I is the consensus amino acid in avian and V is in human.
	6	Increased replication in avian cells and virulence in chickens, enhanced IFN response
	7	Binding nucleic acids
	8	Is involved in a T-cell epitope presented by MHC molecules
Mutations that increase adaptation to mammals

## Sheet: 6 NA
NA	N2S	K6R	I8T	I10T	V17I	I20V	H44Y	A46P	L74F	T76A	K78Q	A81T	S95N	V99I	H100Y	G105S	H155Y	T188I	Y253H	M258I	N270D	E287D	T289M	V304I	G336S	V338M	P340S	Y344G	T365I	N366S	S369I	G382E	S405T	I418M	S434N	D460G
Human/04 (EF541466)	N	K	I	I	T	V	H	S	L	T	K	A	N	V	Y	S	H	T	H	M	D	E	T	V	G	V	S	G	T	N	S	E	S	I	S	D
White Mink/23	N	R	I	T	I	V	Y	P	F	A	Q	T	S	I	Y	G	Y	I	Y	I	N	E	M	V	S	M	S	Y	I	S	I	E	T	M	N	G
Blue Fox/23	S	R	I	T	I	V	Y	P	F	A	Q	T	S	I	Y	G	Y	T	Y	I	N	E	M	I	S	M	S	Y	T	S	I	E	T	M	N	G
Fox/21	N	K	T	I	I	V	Y	P	F	A	Q	T	S	I	Y	G	Y	I	Y	I	N	D	M	V	S	M	S	Y	T	S	S	E	S	M	N	G
Pheasant/21	N	K	T	I	I	V	Y	P	F	A	Q	T	S	I	Y	G	Y	I	Y	I	N	D	M	V	S	M	S	Y	T	S	S	E	S	M	N	G
	1									2	2		1, 2	1,2	1,2	2	3	2	1		1, 2	1, 2	1		1, 2	1, 2	1,2, 4	1, 2, 4, 5	6, 7	7	1, 2, 4	1,2			1, 2, 4	2
A/Goose/Guangdong/1/1996(H5N1) Ref seq
	1	Binding small ligand(s)
	2	Viral oligomerization interfaces
	3	Strong drug resistance
	4	Antibody recognition sites
	5	Drug binding
	6	Virulence
	7	Antigenic drift / escape mutant
Mutations that increase adaptation to mammals

## Sheet: 7 M1
M1	V15I	R27K	N30D	I43M	L55M	K101R	T140A	F144L	M165I	T168I	A200V	V205I	S207N	T215A	S224N	K230R	N232D	M248L
A/Goose/Guangdong/1/96|EPI5791|MP||0 translation	V	R	D	M	L	K	T	F	M	T	A	V	S	A	S	K	N	M
Human/04 (EF541452)	I	K	D	M	L	K	T	F	M	I	A	I	N	A	N	R	N	M
White Mink/23	I	R	D	M	M	K	A	L	I	T	A	V	S	A	S	R	D	L
Blue Fox/23	V	R	D	M	M	K	A	L	I	T	A	V	S	A	S	R	D	L
Fox/21	V	R	D	M	L	R	A	L	I	T	V	V	S	A	S	R	D	L
Pheasant/21	V	R	D	M	L	R	A	L	I	T	V	V	S	A	S	R	D	L
			1	2		3	4							1
		1	Increased virulence in mice
		2	Increased virulence in mice, chickens and ducks
		3	Virulence releated
		4	Viral oligomerization interfaces
Mutations that increase adaptation to mammals

## Sheet: 7 M2
M2	K12R	E14G	K18N	L26I	V28I	S31N	I51V	S64A	E66A
A/Goose/Guangdong/1/96|EPI5791|MP||0 translation	K	E	K	L	V	S	I	S	E
Human/04 (EF541452)	R	E	R	I	V	N	I	A	A
White Mink/23	K	G	N	I	I	S	V	S	S
Blue Fox/23	K	G	N	I	I	N	V	S	S
Fox/21	K	G	N	I	I	S	V	S	S
Pheasant/21	K	G	N	I	I	S	V	S	S
				1, 2	2,3	1	2
	1	Strong drug resistance
	2	Viral oligomerization interfaces
	3	Binding small ligand(s)
Mutations that increase adaptation to mammals

## Sheet: 8 NS1
NS1
	P3S	4	26	27	36	R41K	P42S	44	47	48	52	K55E	56	60	63	65	K66E	D70G	75	80	81	82	83	84	90	95	L103F	I106M	111	114	118	124	127	129	137	C138F	139	145	V149A	152	162	171	180	194	195	197	198	204	N205S
A/gull/Maryland/704/1977|EPI ISL 132863|A / H13N6|1977-01-01|NS1|EPI407975	S	N	E	M	I	K	S	K	S	I	I	E	A	A	L	I	E	D	E	N	I	A	S	V	V	P	F	M	F	P	R	L	N	V	A	F	D	I	A	S	Q	S	I	V	S	T	L	G	S
Human/04 (AY651552)	S	N	E	L	L	K	S	R	G	N	L	E	T	A	Q	V	E	E	K	-	-	-	-	-	L	L	F	M	V	S	K	M	T	I	I	F	D	I	A	E	P	G	V	V	T	T	I	R	N
White Mink/23	S	T	D	M	L	K	S	R	S	S	I	E	A	S	Q	I	E	G	E	T	T	A	S	V	I	T	F	M	F	P	K	I	D	T	I	F	N	V	A	N	Q	S	V	I	S	N	L	G	N
Blue Fox/23	S	N	D	M	L	K	S	R	S	S	I	E	A	S	Q	I	E	G	D	T	I	A	S	V	I	T	F	M	F	P	K	I	D	T	I	F	N	V	A	N	Q	S	V	I	S	N	L	G	S
Fox/21	S	N	E	L	L	K	S	R	G	S	L	E	T	A	Q	V	E	E	E	T	I	A	P	V	L	L	F	M	V	S	R	M	T	I	I	F	D	I	A	E	P	D	V	V	S	T	L	G	S
Pheasant/21	S	N	E	L	L	K	S	R	G	S	L	E	T	A	Q	V	E	E	E	T	I	A	P	V	L	L	F	M	V	S	R	M	T	I	I	F	D	I	A	E	P	D	V	V	S	T	L	G	S
	1	2, 3	2, 3, 4	2, 3, 4	2, 3	1	5, 6	2		2	2, 3	7, 8	2, 3	2,3	2, 3	2	7, 8	9	2, 3, 4	2, 10	2, 10	10	2, 10	10	2, 3	2, 3, 4, 11	12	13,12	2	14	2, 3,14	2, 14	2, 3	2, 3	2, 3	12,15	2,3	2, 14,	16	2, 3	2, 14	2, 14	2, 3, 4, 14	2, 3	2	2, 3	2	2	2,15, 17
						1	Enhanced replication in mammalian cells and pathogenicity in mice
						2	viral oligomerization interfaces
						3	binding small ligand(s)
						4	involved in binding host protein(s)
						5	Increased virulence
						6	decreased antiviral response in mice
						7	Enhanced replication in mammalian cells
						8	decrease IF response
						9	D70G host specificity shift [statistical] https://flusurver.bii.a-star.edu.sg/EFFECTS/NS1_70_effect.html
						10	Host specific shift
						11	is involved in a T-cell epitope presented by MHC molecules
						12	Increased virulence in mice
						13	Increased viral replication in mammalian cells
						14	binding host protein(s)
						15	decreased interferon response
						16	Increased virulence and decreased interferon response in chickens
						17	Related with virulence
						18	G210R Decreased antiviral response in ferrets
						19	related to virulence and host specificity shift [statistical]. (P in avian, T in human)
Mutations that increase adaptation to mammals
[truncated: 12 more columns]

## Sheet: 8 NS2
NS2
	N4T	V14A	E22A	G26E	L40I	L44S	A48T	M52I	L55F	L57S	S60N	G63R	K64N	I76M	K86R	T89I	S92N	T115A
A/gull/Maryland/704/1977|EPI407975	N	V	E	G	L	L	A	M	L	L	S	G	K	I	K	T	S	T
Human/04 (AY651552)	N	V	A	E	L	S	T	M	F	S	I	G	K	I	R	I	N	A
White Mink/23	T	A	E	G	I	S	T	M	L	S	N	R	N	M	K	T	S	T
Blue Fox/23	N	A	E	G	I	S	A	I	L	S	S	R	N	M	K	T	S	T
Fox/21	N	M	G	E	L	S	A	M	L	S	S	G	K	I	R	I	N	T
Pheasant/21	N	M	G	E	L	S	A	M	L	S	S	G	K	I	R	I	N	T
		1					1	1						2	2
		1	Virulence
		2	Viral oligomerization interfaces
Mutations that increase adaptation to mammals

[truncated: 2 more sheets: Distance table, Description of used sequences]
